# Supplementary material for: Ιnclusion Complexes of Magnesium Phthalocyanine with Cyclodextrins as Potential Photosensitizing Agents
Source: Bioengineering (Basel). 2023 Feb 13;10(2):244. doi: 10.3390/bioengineering10020244 (PMC9951963; doi:10.3390/bioengineering10020244)
Supplement: Supplementary file 1 [file bioengineering-10-00244-s001.zip]

Archive with 1 entries (1 files):
- bioengineering-2168280-supplementary.pdf
